# Supplementary material for: Flimma: a federated and privacy-aware tool for differential gene expression analysis
Source: Genome Biol. 2021 Dec 14;22:338. doi: 10.1186/s13059-021-02553-2 (PMC8670124; doi:10.1186/s13059-021-02553-2)
Supplement: Supplementary file 1 — Additional file 1 Table S1. [file 13059_2021_2553_MOESM1_ESM.xlsx]

## Sheet: S1
Supplementary Table S1. The difference between the results of limma voom and Flimma.
		absolute difference of -log10(p-values)			absolute difference of log2(fold-chages)
		min	mean	max	min	mean	max
TCGA-BRCA luminal vs basal subtype	Balanced	0	0.000386	0.0721	2.8e-11	1.53e-05	0.00115
	Mildly Imbalanced	0	0.000369	0.0721	2.8e-11	1.37e-05	0.00115
	Strongly Imbalanced	0	0.000322	0.0721	2.81e-11	1.09e-05	0.000663
	3 cohorts	6.78e-09	0.000202	0.0298	7.45e-12	3.65e-05	0.00723
	5 cohorts	1.88e-08	0.000211	0.0265	3.11e-10	2.4e-05	0.00229
	7 cohorts	2.52e-09	0.000241	0.0549	7.41e-10	2e-05	0.00189
	10 cohorts	1.82e-08	0.000419	0.0683	4.3e-11	2.32e-05	0.00295
	14 cohorts	0	0.000376	0.093	2.26e-10	1.45e-05	0.00101
GTEx skin sun-exposed vs not sun-exposed	Balanced	0	0.00173	0.085	1.54e-09	2.93e-05	0.00113
	Mildly Imbalanced	0	0.00173	0.085	1.54e-09	2.94e-05	0.00113
	Strongly Imbalanced	0	0.00173	0.085	1.54e-09	3e-05	0.00133
