# Supplementary material for: Flimma: a federated and privacy-aware tool for differential gene expression analysis
Source: Genome Biol. 2021 Dec 14;22:338. doi: 10.1186/s13059-021-02553-2 (PMC8670124; doi:10.1186/s13059-021-02553-2)
Supplement: Supplementary file 2 — Additional file 2 Table S2 [file 13059_2021_2553_MOESM2_ESM.xlsx]

## Sheet: S2
Supplementary Table S2. Performance on TCGA-BRCA dataset.
	FP			FN
	Scenario	Flimma	Fisher	Stouffer	REM	RankProd
FP	Balanced	0	14	14	12	14
	Mildly Imbalanced	0	248	245	80	243
	Strongly Imbalanced	0	192	189	121	193
FN	Balanced	0	8	9	17	12
	Mildly Imbalanced	0	290	290	119	295
	Strongly Imbalanced	0	265	265	215	274
F1	Balanced	1	0.996935	0.996795	0.995954	0.996376
	Mildly Imbalanced	1	0.923011	0.923407	0.971535	0.922901
	Strongly Imbalanced	1	0.929355	0.929787	0.947891	0.92772
Precision	Balanced	1	0.996102	0.996101	0.996649	0.996098
	Mildly Imbalanced	1	0.928592	0.929395	0.976985	0.92983
	Strongly Imbalanced	1	0.939962	0.940845	0.961914	0.939498
Recall	Balanced	1	0.997769	0.99749	0.995259	0.996654
	Mildly Imbalanced	1	0.917496	0.917496	0.966145	0.916074
	Strongly Imbalanced	1	0.918985	0.918985	0.934271	0.916234
RMSE	Balanced	0.001133	1.25151	0.984039	10.1143	28.7861
	Mildly Imbalanced	0.001089	1.91902	4.92081	13.2272	28.9543
	Strongly Imbalanced	0.000914	6.65529	8.86467	15.1539	29.1742
r	Balanced	1	0.999593	0.999739	0.931303	0.712206
	Mildly Imbalanced	1	0.998883	0.996476	0.869761	0.709313
	Strongly Imbalanced	1	0.993672	0.992961	0.82808	0.714621
ρ	Balanced	1	0.994831	0.990891	0.969175	0.849627
	Mildly Imbalanced	1	0.992636	0.984942	0.926591	0.826997
	Strongly Imbalanced	1	0.980946	0.974215	0.884873	0.827121
