# Supplementary material for: Flimma: a federated and privacy-aware tool for differential gene expression analysis
Source: Genome Biol. 2021 Dec 14;22:338. doi: 10.1186/s13059-021-02553-2 (PMC8670124; doi:10.1186/s13059-021-02553-2)
Supplement: Supplementary file 3 — Additional file 3 Table S3 [file 13059_2021_2553_MOESM3_ESM.xlsx]

## Sheet: Sheet1
Supplementary Table S3. Performance on GTEx skin dataset.
	Scenario	Flimma	Fisher	Stouffer	REM	RankProd
FP	Balanced	0	4	4	4	4
	Mildly Imbalanced	0	32	32	15	32
	Strongly Imbalanced	0	67	67	21	67
FN	Balanced	0	0	0	2	0
	Mildly Imbalanced	0	18	18	14	18
	Strongly Imbalanced	0	33	33	12	33
F1	Balanced	1	0.992982	0.992982	0.989437	0.992982
	Mildly Imbalanced	1	0.913194	0.913194	0.94849	0.913194
	Strongly Imbalanced	1	0.834437	0.834437	0.943005	0.834437
Precision	Balanced	1	0.986063	0.986063	0.985965	0.986063
	Mildly Imbalanced	1	0.891525	0.891525	0.946809	0.891525
	Strongly Imbalanced	1	0.789969	0.789969	0.928571	0.789969
Recall	Balanced	1	1	1	0.992933	1
	Mildly Imbalanced	1	0.935943	0.935943	0.950178	0.935943
	Strongly Imbalanced	1	0.884211	0.884211	0.957895	0.884211
RMSE	Balanced	0.00283	0.878869	0.810353	3.38909	12.2773
	Mildly Imbalanced	0.002836	1.32275	2.09661	5.50995	12.3285
	Strongly Imbalanced	0.002843	1.5025	3.73353	4.52413	12.3867
r	Balanced	1	0.999064	0.999254	0.956151	0.713763
	Mildly Imbalanced	1	0.996628	0.993574	0.887192	0.706568
	Strongly Imbalanced	1	0.995652	0.98723	0.921097	0.689613
ρ	Balanced	1	0.985901	0.968612	0.977563	0.834402
	Mildly Imbalanced	1	0.972334	0.952263	0.932485	0.805074
	Strongly Imbalanced	1	0.975665	0.936901	0.93035	0.743951
