# Supplementary material for: Flimma: a federated and privacy-aware tool for differential gene expression analysis
Source: Genome Biol. 2021 Dec 14;22:338. doi: 10.1186/s13059-021-02553-2 (PMC8670124; doi:10.1186/s13059-021-02553-2)
Supplement: Supplementary file 5 — Additional file 5 Table S4 [file 13059_2021_2553_MOESM5_ESM.xlsx]

## Sheet: S4
Supplementary Table S4. TCGA-BRCA cohorts with at least 3 samples in LumA and Basal subtypes. 733 samples in 14 cohorts
	Lum	Basal	LumA	LumB	total samples	LumA fraction	Basal fraction	mean age	mean stage	3 cohorts 199 samples	5 cohorts 295 samples	7 cohorts 383 samples	10 cohorts 592 samples
BH	105	18	82	23	123	0.666667	0.146341	58.878	1.88618	+	+	+	+
A8	56	3	30	26	59	0.508475	0.050847	65.9831	2.30509	+	+	+	+
OL	12	5	12	0	17	0.705882	0.294118	54.7647	1.82353	+	+	+	+
D8	55	10	33	22	65	0.507692	0.153846	62.8769	2.09231		+	+	+
A7	18	13	14	4	31	0.451613	0.419355	59.6452	2.09677		+	+	+
AR	42	14	28	14	56	0.5	0.25	54.4821	2.08929			+	+
C8	26	6	12	14	32	0.375	0.1875	54.9375	2.25			+	+
E2	57	17	46	11	74	0.621622	0.22973	57.4054	1.85135				+
A2	58	21	40	18	79	0.506329	0.265823	57.2658	2.10127				+
E9	47	9	28	19	56	0.5	0.160714	55.8571	2.14286				+
B6	30	10	24	6	40	0.6	0.25	55.525	2.175
AN	28	8	21	7	36	0.583333	0.222222	59.1111	2.33333
AO	29	7	19	10	36	0.527778	0.194444	54.9167	2.11111
EW	24	5	17	7	29	0.586207	0.172414	55.3103	2.03448
