# Supplementary material for: Flimma: a federated and privacy-aware tool for differential gene expression analysis
Source: Genome Biol. 2021 Dec 14;22:338. doi: 10.1186/s13059-021-02553-2 (PMC8670124; doi:10.1186/s13059-021-02553-2)
Supplement: Supplementary file 6 — Additional file 6 Table S5 [file 13059_2021_2553_MOESM6_ESM.xlsx]

## Sheet: S5
Supplementary Table S5. Performance on TCGA-BRCA datasets split by tissue source sites.
metric	dataset	Flimma	Fisher	Stouffer	REM	RankProd
FP	3 cohorts 199 samples	0	600	565	252	290
	5 cohorts 295 samples	1	452	425	232	505
	7 cohorts 383 samples	0	352	335	178	381
	10 cohorts 592 samples	0	255	250	119	265
	14 cohorts 733 samples	0	188	177	102	190
FN	3 cohorts 199 samples	0	298	389	260	473
	5 cohorts 295 samples	0	189	245	130	136
	7 cohorts 383 samples	0	174	212	109	137
	10 cohorts 592 samples	0	138	152	72	130
	14 cohorts 733 samples	0	108	118	85	102
Precision	3 cohorts 199 samples	1	0.847947	0.852094	0.930693	0.916209
	5 cohorts 295 samples	0.999712	0.878885	0.88353	0.935032	0.868421
	7 cohorts 383 samples	1	0.904813	0.908043	0.950404	0.898778
	10 cohorts 592 samples	1	0.930442	0.931451	0.966908	0.928067
	14 cohorts 733 samples	1	0.94838	0.951118	0.9715	0.947945
Recall	3 cohorts 199 samples	1	0.918222	0.893249	0.92865	0.870198
	5 cohorts 295 samples	1	0.945517	0.929374	0.962525	0.960796
	7 cohorts 383 samples	1	0.950568	0.939773	0.969034	0.96108
	10 cohorts 592 samples	1	0.961116	0.957171	0.979713	0.96337
	14 cohorts 733 samples	1	0.96968	0.966873	0.976137	0.971364
F1	3 cohorts 199 samples	1	0.881686	0.872186	0.92967	0.892611
	5 cohorts 295 samples	0.999856	0.910985	0.905872	0.94858	0.912276
	7 cohorts 383 samples	1	0.927127	0.923635	0.959629	0.928885
	10 cohorts 592 samples	1	0.94553	0.944136	0.973268	0.945389
	14 cohorts 733 samples	1	0.958912	0.958931	0.973813	0.959512
RMSE	3 cohorts 199 samples	0.000769	0.937239	1.47458	2.73458	5.15697
	5 cohorts 295 samples	0.000654	1.81706	2.21245	3.67833	8.19374
	7 cohorts 383 samples	0.000758	2.52966	2.87091	4.74502	11.3171
	10 cohorts 592 samples	0.001701	3.85996	4.2559	7.20608	18.9248
	14 cohorts 733 samples	0.001177	5.36532	5.67646	8.49771	23.4977
r	3 cohorts 199 samples	1	0.989711	0.97947	0.854559	0.694072
	5 cohorts 295 samples	1	0.989987	0.986871	0.897263	0.702884
	7 cohorts 383 samples	1	0.989605	0.987839	0.913293	0.684132
	10 cohorts 592 samples	1	0.993229	0.992127	0.921293	0.686868
	14 cohorts 733 samples	1	0.99155	0.990961	0.929065	0.684344
ρ	3 cohorts 199 samples	1	0.960985	0.9101	0.93845	0.800593
	5 cohorts 295 samples	1	0.957086	0.925832	0.959398	0.819152
	7 cohorts 383 samples	1	0.962473	0.940345	0.970369	0.817908
	10 cohorts 592 samples	1	0.974862	0.961587	0.977504	0.825831
	14 cohorts 733 samples	1	0.97227	0.961916	0.98058	0.825332
