# Supplementary material for: Flimma: a federated and privacy-aware tool for differential gene expression analysis
Source: Genome Biol. 2021 Dec 14;22:338. doi: 10.1186/s13059-021-02553-2 (PMC8670124; doi:10.1186/s13059-021-02553-2)
Supplement: Supplementary file 7 — Additional file 7 Table S6 [file 13059_2021_2553_MOESM7_ESM.xlsx]

## Sheet: S6
Supplementary Table S6. Characterization of three breast cancer datasets. FF - fresh-frozen samples, FFPE - formalin-fixed paraffin embedded
samples, PE - paired-end library layout. Only pre-intervention samples were kept for Ligibel et al. cohort.
GEO dataset	GSE129508	GSE149276	GSE58135
Group, year	Ligibel et al., 2019	Park et al., 2020	Varley et al., 2014
Center	Dana-Farber Cancer Institute	Samsung Medical Center	Huntsman Cancer Institute University of Utah
Sample type	FFPE	FF	FF
Library selection	capture of coding regions	polyA	polyA
Platform	Illumina NextSeq 500	Illumina HSeq 2500	Illumina HiSeq 2000
Library layout	75 PE	100 PE	50 PE
Samples	26	31	75
LumA	9	10	27
LumB	13	4	12
Basal	4	17	36
