# Supplementary material for: Flimma: a federated and privacy-aware tool for differential gene expression analysis
Source: Genome Biol. 2021 Dec 14;22:338. doi: 10.1186/s13059-021-02553-2 (PMC8670124; doi:10.1186/s13059-021-02553-2)
Supplement: Supplementary file 8 — Additional file 8 Table S7 [file 13059_2021_2553_MOESM8_ESM.xlsx]

## Sheet: S7
Supplementary Table S7. Pearson correlations between log-transformed fold-changes and p-values obtained by Flimma on GEO data with gene list obtained by limma voom on GEO data after batch effect correction, and on TCGA-BRCA data. The first column reports the results for the default Flimma version (cohort effects are modeled by binary variables). The last four columns show the results obtained by …
		three GEO datasets, no batch effect correction
baseline	measure	Flimma	limma+1PC	limma+2PC	limma+3PC	limma+4PC
three GEO datasets, ComBat-Seq followed by limma vooom	log2(FC)	0.99	0.93	0.95	0.31	0.34
	-log10(adj. p-values)	0.97	0.86	0.87	0.02	0.02
TCGA-BRCA, limma voom	log2(FC)	0.91	0.85	0.87	0.34	0.37
	-log10(adj. p-values)	0.79	0.69	0.69	0.04	0.05
